# Supplementary material for: Petrophysical Analyses of Rock Construction Materials from a Roman Rural Settlement in Podšilo Bay on Rab Island (North-East Adriatic, Croatia)
Source: Materials (Basel). 2024 Jan 11;17(2):359. doi: 10.3390/ma17020359 (PMC10817424; doi:10.3390/ma17020359)
Supplement: Supplementary file 1 [file materials-17-00359-s001.zip]

Archive with 1 entries (1 files):
- materials-2700939-supplementary.xlsx
