# Supplementary material for: Petrophysical Analyses of Rock Construction Materials from a Roman Rural Settlement in Podšilo Bay on Rab Island (North-East Adriatic, Croatia)
Source: Materials (Basel). 2024 Jan 11;17(2):359. doi: 10.3390/ma17020359 (PMC10817424; doi:10.3390/ma17020359)
Supplement: Supplementary file 1 [file materials-17-00359-s001.zip › materials-2700939-supplementary.xlsx]

## Sheet: Lopar limestones
No.	Sample symbol	Image no.	Magnification N x	Analisis no.	CO2	CaO	MgO	SiO2	FeO	Al2O3	K2O	Sum
1	7	400_02	400	22	11.0799	53.6801	0.319701					65.0796
2	7	400_02	400	23	7.85	53.7134	0.44929	0.42463				62.4373
3	7	400_02	400	24	8.00498	55.7608			0.30192			64.0677
4	7	400_02	400	25	11.039	53.9915						65.0305
5	7	400_02	400	26	10.8195	55.3236						66.1431
6	7	400_02	400	27	12.5111	54.7899			0.765663			68.0667
7	7	400_02	400	28	7.4033	62.7509						70.1542
8	7	400_02	400	29	11.8101	55.0898						66.8998
9	7	400_02	400	30	9.64049	54.5795		0.160393				64.3804
10	7	400_02	400	31	15.8638	51.9979		0.277323	0.309067			68.4481
11	7	400_02	400	32	14.6192	52.7076		0.16351				67.4903
12	7	400_02	400	33	8.11586	54.8903	0.477655	0.366134				63.85
13	7	400_02	400	34	10.5112	53.3173	0.597833	0.235274				64.6616
14	7	400_02	400	35	10.5823	54.0383	0.36353	0.172724				65.1569
15	7	500_06	500	36	14.8447	53.1304	0.322797					68.2979
16	7	500_06	500	37	12.619	53.7417						66.3608
17	7	500_06	500	38	13.9166	51.8559		0.331462				66.104
18	7	500_06	500	39	15.1128	54.2227						69.3355
19	7	500_06	500	40	13.6717	52.2122		0.364874				66.2488
20	7	500_06	500	41	13.4322	52.7867		0.126723				66.3457
21	7	500_06	500	42	14.7293	51.9139	0.673675					67.3169
22	7	500_06	500	43		60.8047	0.830417	4.53704	0.83327	2.62381	0.837232	70.4665
23	7	500_06	500	44	14.1106	53.2622						67.3728
24	7	500_06	500	45	15.1382	51.0312		0.66888		0.393347		67.2316
25	7	500_06	500	46	14.8129	54.0306						68.8435
26	7	500_06	500	47	14.9583	54.2335						69.1917
27	7	500_06	500	48	14.4176	52.3995		0.305143				67.1223
28	7	500_06	500	49	13.5377	53.6438						67.1815
29	7	500_06	500	50	14.4997	51.5651	0.557812					66.6226
30	7	1000_11	1000	51	13.2707	50.4937	0.621178	3.97846				68.364
31	7	1000_11	1000	52	14.1266	60.2306	0.676256	0.929274		0.58986		76.5526
32	7	1000_11	1000	53	13.6984	51.5359	0.709846	0.300196				66.2443
33	7	1000_11	1000	54	9.61	64.64		0.98		0.5		75.72
34	7	1000_11	1000	55	13.3014	54.4503						67.7517
35	7	1000_11	1000	56	7.28937	60.2221						67.5114
36	7	1000_11	1000	57	11.2488	54.6503		0.504714				66.4039
37	7	1000_11	1000	58	7.02341	55.5677		0.701158		0.468024		63.7603
38	7	1000_11	1000	59	11.4317	53.2238		0.569547		0.339138		65.5642
39	7	1000_11	1000	60	8.13571	55.6252	0.628639					64.3896
40	7	1000_11	1000	61	8.43245	55.1642	0.476424					64.073
41	7	1000_11	1000	62	7.9544	65.0752		1.45057		0.781705		75.2619
42	7	1000_11	1000	63	5.69402	54.4177						60.1117
43	7	1000_11	1000	64	15.4756	53.2979						68.7735
44	7	1000_11	1000	65	12.5733	55.0252						67.5985
45	7	1000_11	1000	66	4.68799	58.4549			0.296768			63.4397
46	7	1000_11	1000	67	14.4376	60.7202		0.729835				75.8877
47	7	1000_11	1000	68	7.96615	66.3187		1.32052	0.229472	0.677912		76.5127
48	7	1000_11	1000	69	7.88151	53.2151	0.693528	0.512659				62.3028
				min	4.68799	50.4937	0.319701	0.126723	0.229472	0.339138	0.837232	60.1117
				max	15.8638	66.3187	0.830417	4.53704	0.83327	2.62381	0.837232	76.5526
				avg	12.5111	54.1305	0.597833	0.464672	0.305494	0.54493	0.837232	67.0111
49	10	1000_04	1000	70	13.2683	55.0131						68.2814
50	10	1000_04	1000	71	15.4991	54.1919						69.691
51	10	1000_04	1000	72	15.1396	53.455						68.5946
52	10	1000_04	1000	73	15.4702	52.351						67.8212
53	10	1000_04	1000	74	14.104	54.0481						68.1521
54	10	1000_04	1000	75	15.4088	53.2434	0.397759	0.27475				69.3248
55	10	1000_04	1000	76	15.5239	53.5256						69.0495
56	10	1000_04	1000	77	12.1979	51.2382	0.211041					63.6471
57	10	1000_04	1000	78	14.9077	53.791						68.6987
58	10	1000_04	1000	79	14.6061	53.5891	0.143905					68.3392
59	10	1000_04	1000	80	13.3475	55.0542						68.4017
60	10	1000_04	1000	81	14.4064	53.439						67.8454
61	10	1000_04	1000	82	15.046	53.7296						68.7755
62	10	1000_04	1000	83	14.9216	53.9321						68.8538
63	10	200_06	200	84	12.9223	53.8013						66.7235
64	10	200_06	200	85	14.7915	53.7037						68.4952
65	10	200_06	200	86	15.8592	53.7184						69.5776
66	10	200_06	200	87	14.9669	53.7286	0.24834					68.9439
67	10	200_06	200	88	13.6721	54.9729						68.645
68	10	200_06	200	89	14.8939	54.3052						69.199
69	10	200_06	200	90	14.3849	53.1148						67.4997
70	10	400_08	400	91	15.4227	53.8624						69.285
71	10	400_08	400	92	14.9324	53.9537	0.265883					69.152
72	10	400_08	400	93		56.4079						56.4079
73	10	400_08	400	94	14.8971	53.5767						68.4738
74	10	400_08	400	95	14.7962	53.91		0.125705				68.8319
75	10	400_08	400	96	13.5411	53.3478		0.243297				67.1322
76	10	400_08	400	97	15.1207	54.0063						69.127
77	10	400_08	400	98	14.8004	53.4722						68.2726
78	10	400_08	400	99	14.6252	51.5256		0.198263				66.3491
79	10	400_08	400	100	15.6326	53.1731	0.234972					69.0407
80	10	400_08	400	101	15.969	52.9557		0.355548				69.2802
81	10	400_08	400	102	15.6886	53.2943						68.9829
82	10	400_08	400	103	14.7828	52.6844						67.4672
83	10	400_08	400	104	15.811	53.1848						68.9958
84	10	400_08	400	105	15.5419	53.6382						69.1802
85	10	400_08	400	106	15.3676	53.0687	0.2582					68.6945
				min	12.1979	51.2382	0.143905	0.125705				56.4079
				max	15.969	56.4079	0.397759	0.355548				69.691
				avg	14.9147	53.6382	0.24834	0.243297				68.6945

## Sheet: Lopar sandstones
No.	Sample symbol	Image no.	Magnification N x	Analisis no.	Ca	Si	F	S	Fe	SiO2	ZrO2	HfO2	MgO	Al2O3	CaO	MnO	FeO	TiO2	Cr2O3	Nb2O5	P2O5	La2O3	Ce2O3	Nd2O3	ThO2	K2O	Na2O	CO2	BaO	Sum	Identification
1	1	100_01	100	1	-	-	-	-	-	28.4452	62.7236	0.914032	-	-	-	-	-	-	-	-	-	-	-	-	-	-	-	-	-	92.0829	zircon
2	1	100_01	100	2	-	-	-	-	-	32.3314	-	-	4.35971	20.1708	10.5829	1.12411	21.8542	-	-	-	-	-	-	-	-	-	-	-	-	90.4232	garnet
3	1	100_01	100	3	-	-	-	-	-	0.46	-	-	-	-	-	-	0.77	76.94	-	0.71	-	-	-	-	-	-	-	-	-	78.89	rutile
4	1	100_01	100	4	-	-	-	-	-	28.3969	62.1874	0.805487	-	-	-	-	-	-	-	-	-	-	-	-	-	-	-	-	-	91.3897	zircon
5	1	100_01	100	5	-	-	-	-	-	-	-	-	9.80686	24.8872	-	-	16.6695	-	33.4808	-	-	-	-	-	-	-	-	-	-	84.8443	Chrome-spinel
6	1	100_01	100	6	-	-	-	-	-	2.97662	-	-	0.8071	-	0.819297	-	71.7672	-	-	-	-	-	-	-	-	-	-	-	-	76.3702	hematite/magnetite
7	1	100_01	100	7	-	-	-	-	-	32.2129	-	-	4.55376	19.846	10.1238	1.9171	20.4297	-	-	-	-	-	-	-	-	-	-	-	-	89.0833	garnet
8	1	100_01	100	8	-	-	-	-	-	-	-	-	-	-	-	-	4.97388	95.67	-	-	-	-	-	-	-	-	-	-	-	100.644	rutile
9	1	200_03	200	9	-	-	-	-	-	-	-	-	-	-	1.33319	-	-	-	-	-	21.6412	12.217	23.5393	9.39538	3.91483	-	-	-	-	72.0409	monazite
10	1	200_03	200	10	-	-	-	-	-	-	-	-	9.84236	20.9004	0.582407	-	16.0367	-	38.8542	-	-	-	-	-	-	-	-	-	-	86.2161	Chrome-spinel
11	1	200_03	200	11	-	-	-	-	-	70.9676	-	-	0.832586	11.9016	-	-	1.8727	0.816767	-	-	-	-	-	-	-	2.61451	-	-	-	89.0058	quartz
12	1	200_03	200	12	-	-	-	-	-	35.1152	-	-	8.17794	12.5061	1.29032	-	17.6631	0.585248	-	-	-	-	-	-	-	1.3921	1.13433	-	-	77.8643	tourmaline?
13	1	200_03	200	13	-	-	-	-	-	-	-	-	-	-	51.3131	-	-	-	-	-	-	-	-	-	-	-	-	16.0121	-	67.3252	calcite
14	1	200_03	200	14	-	-	-	-	-	-	-	-	-	-	53.6187	-	-	-	-	-	-	-	-	-	-	-	-	14.9425	-	68.5612	calcite
15	1	200_03	200	15	-	-	-	-	-	-	-	-	-	-	52.6217	-	-	-	-	-	-	-	-	-	-	-	-	15.1931	-	67.8148	calcite
16	1	200_03	200	16	-	-	-	-	-	50.8924	-	-	-	15.359	-	-	-	-	-	-	-	-	-	-	-	13.6381	0.439537	-	-	80.329	K-feldspar
17	1	200_03	200	17	-	-	-	-	-	-	-	-	0.917156	-	51.4707	-	2.18282	-	-	-	-	-	-	-	-	-	-	13.7504	-	68.3211	calcite
18	1	1000_05	1000	18	-	-	-	3.94806	-	1.99388	-	-	-	-	1.2636	-	69.8944	-	-	-	-	-	-	-	-	-	-	-	-	77.1	pyrite
19	1	1000_05	1000	19	0.564011	0.252823	-	24.6673	46.0974	-	-	-	-	-	-	-	-	-	-	-	-	-	-	-	-	-	-	-	-	71.5815	pyrite
20	1	1000_05	1000	20	-	-	-	0.496838	-	2.80449	-	-	0.384304	-	1.45849	-	71.9136	-	-	-	-	-	-	-	-	-	-	-	-	77.0577	hematite/magnetite
21	1	1000_05	1000	21	0.7963	0.220692	-	23.6233	46.9158	-	-	-	-	-	-	-	-	-	-	-	-	-	-	-	-	-	-	-	-	71.5561	pyrite
22	1	1000_05	1000	22	-	-	-	-	-	22.0391	-	-	8.18556	19.4657	0.329701	0.201218	31.2101	-	-	-	-	-	-	-	-	-	-	-	-	81.4313	garnet?
23	1	1000_05	1000	23	-	-	-	-	-	25.684	-	-	-	1.14658	25.4624	-	-	37.3225	-	-	-	-	-	-	-	-	-	-	-	89.6154	titanite
24	1	1000_05	1000	24	-	-	-	-	-	35.8089	-	-	0.893406	29.6301	-	-	1.65047	-	-	-	-	-	-	-	-	8.07236	0.435442	-	1.41314	77.9038	K-feldspar
25	1	1000_05	1000	25	-	-	-	-	-	40.0026	-	-	1.73003	28.5634	-	-	1.88684	-	-	-	-	-	-	-	-	8.19364	0.285108	-	1.59827	82.2599	K-feldspar
26	1	1000_05	1000	26	-	-	-	-	-	57.783	-	-	-	19.0184	-	-	-	-	-	-	-	-	-	-	-	13.5212	-	-	-	90.3226	K-feldspar
27	1	1000_05	1000	27	-	-	-	-	-	74.9844	-	-	-	1.40306	-	-	-	-	-	-	-	-	-	-	-	-	-	-	-	76.3875	quartz
28	1	100_06	100	28	-	-	1.48072	-	-	1.80921	-	-	-	-	44.636	-	0.916242	-	-	-	34.444	-	-	-	-	-	-	-	-	83.2862	apatite
29	1	100_06	100	29	-	-	-	-	-	28.6303	63.0176	0.811722	-	-	-	-	-	-	-	-	-	-	-	-	-	-	-	-	-	92.4596	zircon
30	1	100_06	100	30	-	-	-	-	-	59.9567	-	-	-	20.6615	-	-	-	-	-	-	-	-	-	-	-	12.6191	1.03474	-	-	94.272	K-feldspar
31	1	100_06	100	31	-	-	-	-	-	49.0628	-	-	-	14.4541	-	-	-	-	-	-	-	-	-	-	-	13.3646	-	-	-	76.8815	K-feldspar
32	1	100_06	100	32	-	-	-	-	-	49.1213	-	-	-	16.3901	-	-	-	-	-	-	-	-	-	-	-	12.1482	-	-	1.96784	79.6274	K-feldspar
33	1	100_06	100	33	-	-	-	-	-	59.6639	-	-	-	20.528	-	-	-	-	-	-	-	-	-	-	-	13.0249	0.916529	-	-	94.1334	K-feldspar
34	1	100_06	100	34	-	-	-	-	-	-	-	-	9.56155	19.5118	0.482338	-	15.4643	-	40.5242	-	-	-	-	-	-	-	-	-	-	85.5442	Chrome-spinel
35	1	250_08	250	50	-	-	-	-	-	29.3387	-	-	7.07989	16.2164	-	-	19.1854	3.15928	-	-	-	-	-	-	-	7.45751	-	-	-	82.4373	biotite
36	1	250_08	250	51	-	-	-	-	-	29.6499	-	-	7.48987	17.1078	-	-	16.2388	2.20546	-	-	-	-	-	-	-	7.0102	-	-	-	79.702	biotite
37	1	250_08	250	52	-	-	-	-	-	29.9286	-	-	4.51516	14.8741	-	-	23.4506	2.4789	-	-	-	-	-	-	-	6.51338	-	-	-	81.7608	biotite
38	1	250_08	250	53	-	-	-	-	-	38.693	-	-	0.639662	32.6816	-	-	0.807838	0.39072	-	-	-	-	-	-	-	7.88336	0.475725	-	-	81.5718	K-feldspar
39	1	250_08	250	54	-	-	-	-	-	-	-	-	-	-	-	-	-	78.1932	-	-	-	-	-	-	-	-	-	-	-	78.1932	rutile
40	1	250_08	250	55	-	-	-	-	-	-	-	-	-	-	-	-	-	101.635	-	-	-	-	-	-	-	-	-	-	-	101.635	rutile
41	1	250_08	250	56	-	-	-	-	-	45.6652	-	-	-	1.55601	29.4393	0.579637	0.708697	-	-	-	-	-	-	-	-	-	-	-	-	77.9489	quartz+carbonate
42	1	250_08	250	57	-	-	-	-	-	69.4279	-	-	-	0.867389	4.57645	-	-	-	-	-	-	-	-	-	-	-	-	-	-	74.8717	quartz
43	1	250_08	250	58	-	-	-	-	-	22.3473	-	-	12.8014	19.1566	0.259549	0.170732	23.0238	-	-	-	-	-	-	-	-	-	-	-	-	77.7594	chlorite
44	3	100_01	100	59	-	-	-	-	-	59.8433	-	-	-	20.4156	-	-	-	-	-	-	-	-	-	-	-	11.1978	2.37232	-	-	93.829	K-feldspar
45	3	100_01	100	60	-	-	-	-	-	49.5289	-	-	-	15.1714	-	-	-	-	-	-	-	-	-	-	-	13.2915	0.511916	-	-	78.5037	K-feldspar
46	3	100_01	100	61	-	-	-	-	-	40.7708	-	-	1.45704	28.3771	-	-	1.89637	0.326904	-	-	-	-	-	-	-	6.43236	0.255261	-	-	79.5159	K-feldspar
47	3	100_01	100	62	-	-	-	-	-	40.2862	-	-	1.50648	29.1695	-	-	2.15142	0.455056	-	-	-	-	-	-	-	7.72274	0.372621	-	-	81.6641	K-feldspar
48	3	100_01	100	63	-	-	-	-	-	57.8729	-	-	-	20.2309	-	-	-	-	-	-	-	-	-	-	-	13.2968	0.703787	-	-	92.1044	K-feldspar
49	3	100_01	100	64	-	-	-	-	-	49.0781	-	-	-	14.5131	-	-	-	-	-	-	-	-	-	-	-	13.7503	-	-	-	77.3416	K-feldspar
50	3	100_01	100	65	-	-	-	-	-	31.7102	-	-	2.16239	20.3089	7.44158	0.563156	29.4762	-	-	-	-	-	-	-	-	-	-	-	-	91.6624	garnet?
51	3	300_02	300	66	-	-	-	-	-	56.8739	-	-	-	20.0484	-	-	-	-	-	-	-	-	-	-	-	12.2728	1.00059	-	0.892792	91.0884	K-feldspar
52	3	300_02	300	67	-	-	-	-	-	56.6272	-	-	-	18.7929	0.759236	-	-	-	-	-	-	-	-	-	-	-	7.52825	-	-	83.7076	Na-feldspar
53	3	300_02	300	68	-	-	-	-	-	77.0716	-	-	-	-	-	-	-	-	-	-	-	-	-	-	-	-	-	-	-	77.0716	quartz
54	3	300_02	300	69	-	-	-	-	-	0.81	-	-	-	-	0.44	-	0.65	99.78	-	0.96	-	-	-	-	-	-	-	-	-	102.34	rutile
55	3	300_02	300	70	-	-	-	-	-	0.62603	-	-	-	-	1.03688	1.21208	30.9416	59.8117	-	-	-	-	-	-	-	-	-	-	-	93.6283	ilmenite
56	3	300_02	300	71	-	-	-	-	-	29.6798	-	-	-	20.6852	21.1592	-	9.18682	-	-	-	-	-	-	-	-	-	-	-	-	80.711	epidote
57	3	300_02	300	72	-	-	-	-	-	31.0414	-	-	-	22.6617	21.4487	-	8.98114	-	-	-	-	-	-	-	-	-	-	-	-	84.1329	epidote
58	3	300_02	300	73	-	-	-	-	-	-	-	-	0.426412	-	50.4414	-	0.995823	-	-	-	-	-	-	-	-	-	-	20.8592	-	72.7228	calcite
59	3	300_02	300	74	-	-	-	-	-	24.43	-	-	-	2.77	24.37	-	0.28	33.17	-	0.22	-	-	-	-	-	-	-	-	-	85.24	titanite
60	3	300_02	300	75	-	-	-	-	-	-	-	-	0.519267	-	45.788	-	0.912967	-	-	-	-	-	-	-	-	-	-	24.4049	-	71.6252	calcite
61	3	300_02	300	76	-	-	-	-	-	-	-	-	0.503106	-	47.066	-	1.04612	-	-	-	-	-	-	-	-	-	-	24.4605	-	73.0757	calcite
62	3	300_02	300	77	-	-	-	-	-	78.4861	-	-	-	1.08694	-	-	-	-	-	-	-	-	-	-	-	-	-	-	-	79.5731	quartz
63	3	300_02	300	78	-	-	-	-	-	0.391212	-	-	0.518945	-	59.0602	-	-	-	-	-	-	-	-	-	-	-	-	19.5249	-	79.4952	calcite
64	3	300_02	300	79	-	-	-	-	-	48.4742	-	-	1.33852	21.1483	-	-	1.07395	-	-	-	-	-	-	-	-	11.4961	-	-	-	83.531	K-feldspar
65	3	300_02	300	80	-	-	-	-	-	-	-	-	-	-	51.768	-	-	-	-	-	-	-	-	-	-	-	-	17.1429	-	68.9109	calcite
66	3	300_02	300	81	-	-	-	-	-	1.80433	-	-	0.453005	0.961733	57.4927	-	-	-	-	-	-	-	-	-	-	-	-	20.7313	-	81.4431	calcite
67	3	300_02	300	82	-	-	-	-	-	-	-	-	0.379286	-	53.0878	-	-	-	-	-	-	-	-	-	-	-	-	15.9136	-	69.3807	calcite
68	3	300_02	300	83	-	-	-	-	-	53.3139	-	-	-	22.1244	4.40916	-	-	-	-	-	-	-	-	-	-	-	6.75618	-	-	86.6036	plagioclase
69	3	300_02	300	84	-	-	-	-	-	77.4449	-	-	-	1.2625	-	-	-	-	-	-	-	-	-	-	-	-	-	-	-	78.7074	quartz
70	3	100_03	100	85	-	-	-	-	-	56.9399	-	-	-	19.4885	-	-	-	-	-	-	-	-	-	-	-	12.75	0.979281	-	-	90.1577	K-feldspar
71	3	100_03	100	86	-	-	-	-	-	57.267	-	-	-	19.5829	-	-	-	-	-	-	-	-	-	-	-	13.4873	0.546723	-	-	90.8839	K-feldspar
72	3	100_03	100	87	-	-	-	-	-	48.9326	-	-	-	14.6212	-	-	-	-	-	-	-	-	-	-	-	13.9108	0.368602	-	-	77.8332	K-feldspar
73	3	100_03	100	88	-	-	-	-	-	77.5022	-	-	-	-	-	-	-	-	-	-	-	-	-	-	-	-	-	-	-	77.5022	quartz
74	3	100_03	100	89	-	-	-	-	-	58.7861	-	-	-	20.1395	-	-	-	-	-	-	-	-	-	-	-	13.2149	0.770385	-	-	92.9109	K-feldspar
75	3	100_03	100	90	-	-	-	-	-	50.756	-	-	-	15.1506	-	-	-	-	-	-	-	-	-	-	-	13.8794	0.456412	-	-	80.2425	K-feldspar
76	3	100_03	100	91	-	-	-	-	-	59.2558	-	-	-	19.8643	0.475387	-	-	-	-	-	-	-	-	-	-	-	8.67442	-	-	88.2699	Na-feldspar
77	3	100_03	100	92	-	-	-	-	-	56.8057	-	-	-	18.7525	0.574913	-	-	-	-	-	-	-	-	-	-	0.320439	7.70371	-	-	84.1572	Na-feldspar
78	3	100_03	100	93	-	-	-	-	-	78.0236	-	-	-	-	-	-	-	-	-	-	-	-	-	-	-	-	-	-	-	78.0236	quartz
79	3	100_03	100	94	-	-	-	-	-	79.7924	-	-	-	-	-	-	-	-	-	-	-	-	-	-	-	-	-	-	-	79.7924	quartz
80	3	100_03	100	95	-	-	-	-	-	53.2381	-	-	-	12.1695	-	-	-	-	-	-	-	-	-	-	-	12.1451	-	-	-	77.5528	K-feldspar
81	3	100_03	100	96	-	-	-	-	-	76.9325	-	-	-	-	-	-	-	-	-	-	-	-	-	-	-	-	-	-	-	76.9325	quartz
82	3	100_03	100	97	-	-	-	-	-	76.082	-	-	-	-	-	-	-	-	-	-	-	-	-	-	-	-	-	-	-	76.082	quartz
83	3	100_03	100	98	-	-	-	-	-	49.7209	-	-	-	14.8949	-	-	-	-	-	-	-	-	-	-	-	13.933	-	-	-	78.5489	K-feldspar
84	3	100_03	100	99	-	-	-	-	-	4.94236	-	-	0.322754	1.72664	45.5854	-	-	-	-	-	-	-	-	-	-	-	1.0132	23.2494	-	76.8398	calcite
85	3	100_05	100	100	-	-	-	-	-	28.1431	62.3933	0.736389	-	-	-	-	-	-	-	-	-	-	-	-	-	-	-	-	-	91.2727	zircon
86	3	100_05	100	101	-	-	-	-	-	1.66492	-	-	-	0.458202	0.779242	1.91055	25.0562	64.6384	-	-	-	-	-	-	-	-	-	-	-	94.5075	ilmenite
87	3	100_05	100	102	-	-	-	-	-	57.0056	-	-	-	19.2503	-	-	-	-	-	-	-	-	-	-	-	10.5561	1.84943	-	-	88.6614	K-feldspar
88	3	100_05	100	103	-	-	-	-	-	73.9276	-	-	-	11.0003	-	-	-	-	-	-	-	-	-	-	-	5.6994	1.12067	-	-	91.748	K-feldspar
89	3	100_05	100	104	-	-	-	-	-	63.0556	-	-	-	8.49206	-	-	-	-	-	-	-	-	-	-	-	6.94599	-	-	-	78.4936	K-feldspar
90	3	300_07	300	105	-	-	-	-	-	-	-	-	-	-	-	0.705152	41.0908	47.373	-	-	-	-	-	-	-	-	-	-	-	89.169	ilmenite
91	3	300_07	300	106	-	-	-	-	-	-	-	-	-	-	-	1.10044	41.6327	48.1389	-	-	-	-	-	-	-	-	-	-	-	90.872	ilmenite
92	3	300_07	300	107	-	-	-	-	-	-	-	-	-	-	58.5885	-	-	-	-	-	-	-	-	-	-	-	-	6.89644	-	65.4849	calcite
93	3	300_07	300	108	-	-	-	-	-	-	-	-	0.682804	-	54.3037	-	-	-	-	-	-	-	-	-	-	-	-	12.474	-	67.4605	calcite
94	3	300_07	300	109	-	-	-	-	-	-	-	-	-	-	64.2053	-	-	-	-	-	-	-	-	-	-	-	-	12.1841	-	76.3894	calcite
95	3	300_07	300	110	-	-	-	-	-	-	-	-	0.388691	-	54.8808	-	-	-	-	-	-	-	-	-	-	-	-	9.91577	-	65.1852	calcite
96	6	100_01	100	111	-	-	-	-	-	-	-	-	-	-	-	-	-	77.1268	-	-	-	-	-	-	-	-	-	-	-	77.1268	rutile
97	6	100_01	100	112	-	-	-	-	-	0.715382	-	-	-	0.368331	0.335697	0.690285	25.4475	67.6471	-	-	-	-	-	-	-	-	-	-	-	95.2043	ilmenite
98	6	100_01	100	113	-	-	-	-	-	0.255735	-	-	1.34391	-	-	0.360145	52.0886	34.7498	-	-	-	-	-	-	-	-	-	-	-	88.7982	ilmenite
99	6	100_01	100	114	-	-	-	-	-	1.09638	-	-	0.605416	0.374408	0.38004	1.05554	27.1893	62.0874	-	-	-	-	-	-	-	-	-	-	-	92.7885	ilmenite
100	6	100_01	100	115	-	-	-	-	-	-	-	-	-	-	-	1.5553	42.9479	46.9519	-	-	-	-	-	-	-	-	-	-	-	91.4551	ilmenite
101	6	100_01	100	116	-	-	-	-	-	-	-	-	9.41002	17.0856	-	-	16.5164	-	42.8993	-	-	-	-	-	-	-	-	-	-	85.9114	Chrome-spinel
102	6	100_01	100	117	-	-	-	-	-	31.221	-	-	1.28762	20.0145	8.70971	3.52424	25.7552	-	-	-	-	-	-	-	-	-	-	-	-	90.5123	garnet
103	6	100_01	100	118	-	-	-	-	-	31.6565	-	-	1.45389	20.46	9.69472	0.488003	27.6414	-	-	-	-	-	-	-	-	-	-	-	-	91.3945	garnet
104	6	100_01	100	119	-	-	-	-	-	25.1195	-	-	-	1.76847	25.071	-	-	36.6295	-	-	-	-	-	-	-	-	-	-	-	88.5884	titanite
105	6	100_01	100	120	-	-	-	-	-	23.5357	-	-	0.487744	4.42879	15.8829	-	5.74759	34.0716	-	-	-	-	-	-	-	-	-	-	-	84.1544	titanite
106	6	100_01	100	121	-	-	-	-	-	3.37733	-	-	0.762276	0.53801	0.984548	-	72.8839	-	-	-	-	-	-	-	-	-	-	-	-	78.5461	hematite/magnetite
107	6	100_01	100	122	-	-	-	-	-	-	-	-	-	-	-	-	-	80.0432	-	-	-	-	-	-	-	-	-	-	-	80.0432	rutile
108	6	100_01	100	123	-	-	-	-	-	6.32577	-	-	7.47782	5.35073	-	0.405502	28.0769	0.765475	38.0696	-	-	-	-	-	-	-	-	-	-	86.4718	Chrome-spinel
109	6	300_02	300	124	-	-	-	-	-	2.9864	-	-	0.764133	-	1.26675	-	72.3515	-	-	-	-	-	-	-	-	-	-	-	-	77.3688	hematite/magnetite
110	6	300_02	300	125	-	-	-	-	-	3.27636	-	-	0.618804	-	0.505134	-	72.0786	-	-	-	-	-	-	-	-	-	-	-	-	76.4789	hematite/magnetite
111	6	300_02	300	126	-	-	-	-	-	2.29394	-	-	0.217629	-	0.893609	-	74.1668	-	-	-	-	-	-	-	-	-	-	-	-	77.572	hematite/magnetite
112	6	300_02	300	127	-	-	-	-	-	4.51891	-	-	0.412352	1.09495	5.39936	-	71.8835	-	-	-	-	-	-	-	-	-	-	-	-	83.3091	hematite/magnetite
113	6	300_02	300	128	-	-	-	-	-	-	-	-	0.339302	-	52.1613	-	-	-	-	-	-	-	-	-	-	-	-	15.0469	-	67.5475	calcite
114	6	300_02	300	129	-	-	-	-	-	-	-	-	1.08563	-	56.378	0.381246	-	-	-	-	-	-	-	-	-	-	-	7.69844	-	65.5433	calcite
115	6	300_02	300	130	-	-	-	-	-	-	-	-	0.632389	-	54.9154	-	-	-	-	-	-	-	-	-	-	-	-	10.703	-	66.2508	calcite
116	6	300_02	300	131	-	-	-	-	-	-	-	-	0.634264	-	52.461	-	-	-	-	-	-	-	-	-	-	-	-	13.8211	-	66.9164	calcite
117	6	300_02	300	132	-	-	-	-	-	0.566812	-	-	-	-	51.0857	-	-	-	-	-	-	-	-	-	-	-	-	14.5291	-	66.1816	calcite
118	6	300_02	300	133	-	-	-	-	-	-	-	-	1.1512	-	52.9292	-	-	-	-	-	-	-	-	-	-	-	-	11.1174	-	65.1977	calcite
119	6	300_02	300	134	-	-	-	-	-	-	-	-	0.521175	-	52.6433	-	-	-	-	-	-	-	-	-	-	-	-	14.0273	-	67.1918	calcite
120	6	100_03	100	135	-	-	-	-	-	-	-	-	10.2491	10.0957	-	-	16.3618	-	51.7995	-	-	-	-	-	-	-	-	-	-	88.5062	Chrome-spinel
121	6	100_03	100	136	-	-	-	-	-	-	-	-	-	-	-	1.07187	40.9117	47.2218	-	-	-	-	-	-	-	-	-	-	-	89.2053	ilmenite
122	6	100_03	100	137	-	-	-	-	-	2.39683	-	-	0.638074	-	0.661776	-	73.581	-	-	-	-	-	-	-	-	-	-	-	-	77.2776	hematite/magnetite
123	6	100_03	100	138	-	-	-	-	-	30.4524	-	-	3.162	19.4228	1.06498	1.97597	32.4884	-	-	-	-	-	-	-	-	-	-	-	-	88.5666	garnet
124	6	100_03	100	139	-	-	-	-	-	-	-	-	-	-	-	1.08966	43.2098	46.9721	-	-	-	-	-	-	-	-	-	-	-	91.2716	ilmenite
125	6	300_05	300	140	-	-	-	-	-	37.5586	-	-	1.67927	31.8422	-	-	2.32841	-	-	-	-	-	-	-	-	9.55033	-	-	1.07845	84.0372	muscovite
126	6	300_05	300	141	-	-	-	-	-	38.1537	-	-	1.27239	31.3269	-	-	1.79675	-	-	-	-	-	-	-	-	8.94178	-	-	0.737319	82.2289	muscovite
127	6	300_05	300	142	-	-	-	-	-	-	-	-	-	-	-	-	-	74.869	-	-	-	-	-	-	-	-	-	-	-	74.869	rutile
128	6	300_05	300	143	-	-	-	-	-	31.7999	-	-	5.11015	19.9292	5.29095	0.844028	25.1738	-	-	-	-	-	-	-	-	-	-	-	-	88.1481	garnet
129	6	300_05	300	144	-	-	-	-	-	49.9887	-	-	-	14.7905	-	-	-	-	-	-	-	-	-	-	-	13.9485	0.343821	-	-	79.0715	K-feldspar
130	6	300_05	300	145	-	-	-	-	-	58.508	-	-	-	19.1647	-	-	-	-	-	-	-	-	-	-	-	5.92009	6.52665	-	-	90.1194	K,Na-feldspar
131	6	300_05	300	146	-	-	-	-	-	0.793196	-	-	1.07805	-	52.992	0.581283	-	-	-	-	-	-	-	-	-	-	-	11.6846	-	67.129	calcite
132	6	300_05	300	147	-	-	-	-	-	76.866	-	-	-	-	-	-	-	-	-	-	-	-	-	-	-	-	-	-	-	76.866	quartz
133	6	300_05	300	148	-	-	-	-	-	50.5973	-	-	-	14.5255	-	-	0.689022	-	-	-	-	-	-	-	-	13.3686	0.545413	-	-	79.7259	K-feldspar
134	6	300_05	300	149	-	-	-	-	-	59.754	-	-	-	20.5126	-	-	-	-	-	-	-	-	-	-	-	12.8148	1.18167	-	-	94.2632	K-feldspar
135	6	300_05	300	150	-	-	-	-	-	77.3586	-	-	-	-	-	-	-	-	-	-	-	-	-	-	-	-	-	-	-	77.3586	quartz
136	6	300_05	300	151	-	-	-	0.447887	-	3.1547	-	-	0.524647	-	1.47051	-	74.6753	-	-	-	-	-	-	-	-	-	-	-	-	80.273	hematite/magnetite
137	6	300_05	300	152	-	-	-	-	-	26.3943	-	-	-	2.96543	24.9328	-	1.1061	33.4937	-	-	-	-	-	-	-	-	-	-	-	88.8923	titanite
138	6	300_05	300	153	-	-	-	-	-	80.533	-	-	-	-	-	-	-	-	-	-	-	-	-	-	-	-	-	-	-	80.533	quartz
139	6	500_10	500	1	-	-	-	-	-	3.36773	-	-	0.437905	-	1.03442	-	72.4604	-	-	-	-	-	-	-	-	-	-	-	-	77.3005	hematite/magnetite
140	6	500_10	500	2	-	-	-	-	-	2.96119	-	-	-	-	0.588261	-	74.1936	-	-	-	-	-	-	-	-	-	-	-	-	77.743	hematite/magnetite
141	6	500_10	500	3	-	-	-	-	-	3.4253	-	-	0.803073	0.369777	0.726466	-	70.4216	-	-	-	-	-	-	-	-	0.201081	-	-	-	75.9473	hematite/magnetite
142	6	500_10	500	4	-	-	-	-	-	2.78674	-	-	-	-	0.531814	-	72.7242	-	-	-	-	-	-	-	-	-	-	-	-	76.0428	hematite/magnetite
143	6	500_10	500	5	-	-	-	-	-	7.64816	-	-	0.762923	0.691582	0.971188	-	73.2481	-	-	-	-	-	-	-	-	-	-	-	-	83.322	hematite/magnetite
144	6	500_10	500	6	-	-	-	0.651031	-	3.44742	-	-	0.358222	-	0.798817	-	72.8576	-	-	-	-	-	-	-	-	-	-	-	-	78.1131	hematite/magnetite
145	6	500_11	500	35	-	-	-	-	-	-	-	-	-	-	0.712487	-	-	103.423	-	-	-	-	-	-	-	-	-	-	-	104.136	rutile
146	6	500_11	500	36	-	-	-	-	-	57.3218	-	-	-	19.8208	-	-	-	-	-	-	-	-	-	-	-	12.862	1.08916	-	-	91.0938	K-feldspar
147	6	500_11	500	37	-	-	-	-	-	0.292443	-	-	-	-	0.521065	1.42089	41.6565	52.7022	-	-	-	-	-	-	-	-	-	-	-	96.5931	ilmenite
148	6	500_11	500	38	-	-	-	-	-	0.26779	-	-	-	-	0.725187	3.02366	39.6626	52.7983	-	-	-	-	-	-	-	-	-	-	-	96.4776	ilmenite
149	6	500_11	500	39	-	-	-	-	-	0.440604	-	-	-	-	0.43012	4.35965	29.3575	61.7046	-	-	-	-	-	-	-	-	-	-	-	96.2924	ilmenite
150	6	500_11	500	40	-	-	-	0.353855	-	26.9456	-	-	1.04201	16.7757	9.41939	8.10231	19.0002	-	-	-	-	-	-	-	-	-	-	-	-	81.639	garnet?
151	6	500_11	500	41	-	-	-	-	-	58.4595	-	-	-	20.9648	-	-	-	-	-	-	-	-	-	-	-	11.7895	1.39429	-	0.848199	93.4563	K-feldspar
152	6	500_11	500	42	-	-	1.23589	-	-	1.84125	-	-	-	-	41.8839	-	-	-	-	-	31.4307	-	-	-	-	-	-	-	-	76.3918	apatite
153	6	500_11	500	43	-	-	-	-	-	82.0025	-	-	-	9.77111	-	-	-	-	-	-	-	-	-	-	-	-	5.41518	-	-	97.1888	Na-feldspar
154	6	500_11	500	44	-	-	-	-	-	0.27432	-	-	-	-	0.478194	2.47502	38.0677	54.9156	-	-	-	-	-	-	-	-	-	-	-	96.2108	ilmenite
155	6	500_11	500	45	-	-	-	-	-	49.6625	-	-	-	14.9502	-	-	-	-	-	-	-	-	-	-	-	13.8833	-	-	-	78.496	K-feldspar
156	6	500_11	500	46	-	-	-	-	-	49.7233	-	-	-	15.1496	-	-	-	-	-	-	-	-	-	-	-	13.4735	-	-	-	78.3464	K-feldspar
157	6	500_11	500	47	-	-	-	-	-	76.7968	-	-	-	-	-	-	-	-	-	-	-	-	-	-	-	-	-	-	-	76.7968	quartz
158	6	500_11	500	48	-	-	-	-	-	76.31	-	-	-	-	-	-	-	-	-	-	-	-	-	-	-	-	-	-	-	76.31	quartz
159	6	500_11	500	49	-	-	-	-	-	78.0579	-	-	-	-	-	-	-	-	-	-	-	-	-	-	-	-	-	-	-	78.0579	quartz
160	6	500_11	500	7	-	-	-	-	-	21.5628	-	-	10.0074	17.1396	0.488274	-	29.0133	-	-	-	-	-	-	-	-	-	-	-	-	78.2113	chlorite
161	6	500_11	500	8	-	-	-	-	-	22.2225	-	-	9.39492	15.3972	0.921973	0.310248	30.2782	-	-	-	-	-	-	-	-	-	-	-	-	78.525	chlorite
162	6	500_11	500	9	-	-	-	-	-	18.4924	-	-	7.759	12.749	7.04118	-	26.041	-	-	-	2.90132	-	-	-	-	-	-	-	-	74.9839	chlorite+apatite
163	6	500_11	500	10	-	-	-	-	-	42.1955	-	-	2.22679	22.514	0.367409	-	2.56657	-	-	-	-	-	-	-	-	4.8913	-	-	-	74.7616	?
164	6	500_11	500	11	-	-	-	-	-	24.3801	-	-	8.85847	16.2478	0.788062	-	27.6356	-	-	-	-	-	-	-	-	-	-	-	-	77.9101	chlorite
165	6	500_11	500	12	-	-	-	-	-	3.33447	-	-	0.713222	-	0.747333	-	76.7001	-	-	-	-	-	-	-	-	-	-	-	-	81.4951	hematite/magnetite
166	6	500_11	500	13	-	-	-	-	-	3.10565	-	-	0.548685	-	0.586398	-	72.4955	-	-	-	-	-	-	-	-	-	-	-	-	76.7363	hematite/magnetite
167	6	500_11	500	14	-	-	-	-	-	2.61514	-	-	0.4596	-	0.506482	-	72.2138	-	-	-	-	-	-	-	-	-	-	-	-	75.7951	hematite/magnetite
168	6	500_11	500	15	-	-	-	-	-	3.10592	-	-	0.461274	0.195399	0.610657	-	73.7287	-	-	-	-	-	-	-	-	-	-	-	-	78.102	hematite/magnetite
169	6	500_14	500	16	-	-	-	0.233747	-	2.65659	-	-	0.645334	0.164898	0.623764	-	73.8667	-	-	-	-	-	-	-	-	-	-	-	-	78.191	hematite/magnetite
170	6	500_14	500	17	-	-	-	27.8	43.14	-	-	-	-	-	-	-	-	-	-	-	-	-	-	-	-	-	-	-	-	70.94	pyrite
171	6	500_14	500	18	-	-	-	-	-	2.63658	-	-	0.46514	-	0.736972	-	74.8097	-	-	-	-	-	-	-	-	-	-	-	-	78.6484	hematite/magnetite
172	6	500_14	500	19	-	-	-	-	-	1.65576	-	-	0.0971448	-	0.713555	-	75.5048	-	-	-	-	-	-	-	-	-	-	-	-	77.9713	hematite/magnetite
173	6	500_14	500	20	-	-	-	-	-	2.89662	-	-	0.543945	-	0.996994	-	77.5924	-	-	-	-	-	-	-	-	-	-	-	-	82.0299	hematite/magnetite
174	6	500_14	500	21	0.35	-	-	28.03	43.76	-	-	-	-	-	-	-	-	-	-	-	-	-	-	-	-	-	-	-	-	72.14	pyrite

## Sheet: LS_Statistic
LS_1		LS_3		LS_6
K-feldspar	9	K-feldspar	18	hematite/magnetite	21
rutile	4	calcite	12	ilmenite	10
calcite	4	quartz	8	calcite	8
zircon	3	ilmenite	4	K-feldspar	7
quartz	3	Na-feldspar	3	quartz	6
pyrite	3	epidote	2	rutile	4
Chrome-spinel	3	garnet?	1	garnet	4
hematite/magnetite	2	rutile	1	Chrome-spinel	3
garnet	2	titanite	1	titanite	3
tourmaline?	1	zircon	1	chlorite	3
titanite	1	plagioclase	1	muscovite	2
quartz+carbonate	1	-	-	pyrite	2
garnet?	1	-	-	K,Na-feldspar	1
chlorite	1	-	-	garnet?	1
apatite	1	-	-	apatite	1
monazite	0	-	-	Na-feldspar	1
biotite	0	-	-	chlorite+apatite	1
-	-	-	-	?	1
total	39	total	52	total	79
